# Supplementary material for: Revealing Cell‐Free Mitochondrial DNA Breakage Patterns as Novel Biomarkers for Sepsis
Source: Adv Sci (Weinh). 2025 Jul 26;12(39):e14159. doi: 10.1002/advs.202414159 (PMC12533296; doi:10.1002/advs.202414159)
Supplement: Supplementary file 1 — Supporting Information [file ADVS-12-e14159-s001.xlsx]

## Sheet: mtDNA_pos
pos	>NC_012920.1 Homo sapiens mitochondrion, complete genome
1	G
2	A
3	T
4	C
5	A
6	C
7	A
8	G
9	G
10	T
11	C
12	T
13	A
14	T
15	C
16	A
17	C
18	C
19	C
20	T
21	A
22	T
23	T
24	A
25	A
26	C
27	C
28	A
29	C
30	T
31	C
32	A
33	C
34	G
35	G
36	G
37	A
38	G
39	C
40	T
41	C
42	T
43	C
44	C
45	A
46	T
47	G
48	C
49	A
50	T
51	T
52	T
53	G
54	G
55	T
56	A
57	T
58	T
59	T
60	T
61	C
62	G
63	T
64	C
65	T
66	G
67	G
68	G
69	G
70	G
71	G
72	T
73	A
74	T
75	G
76	C
77	A
78	C
79	G
80	C
81	G
82	A
83	T
84	A
85	G
86	C
87	A
88	T
89	T
90	G
91	C
92	G
93	A
94	G
95	A
96	C
97	G
98	C
99	T
100	G
101	G
102	A
103	G
104	C
105	C
106	G
107	G
108	A
109	G
110	C
111	A
112	C
113	C
114	C
115	T
116	A
117	T
118	G
119	T
120	C
121	G
122	C
123	A
124	G
125	T
126	A
127	T
128	C
129	T
130	G
131	T
132	C
133	T
134	T
135	T
136	G
137	A
138	T
139	T
140	C
141	C
142	T
143	G
144	C
145	C
146	T
147	C
148	A
149	T
150	C
151	C
152	T
153	A
154	T
155	T
156	A
157	T
158	T
159	T
160	A
161	T
162	C
163	G
164	C
165	A
166	C
167	C
168	T
169	A
170	C
171	G
172	T
173	T
174	C
175	A
176	A
177	T
178	A
179	T
180	T
181	A
182	C
183	A
184	G
185	G
186	C
187	G
188	A
189	A
190	C
191	A
192	T
193	A
194	C
195	T
196	T
197	A
198	C
199	T
200	A
201	A
202	A
203	G
204	T
205	G
206	T
207	G
208	T
209	T
210	A
211	A
212	T
213	T
214	A
215	A
216	T
217	T
218	A
219	A
220	T
221	G
222	C
223	T
224	T
225	G
226	T
227	A
228	G
229	G
230	A
231	C
232	A
233	T
234	A
235	A
236	T
237	A
238	A
239	T
240	A
241	A
242	C
243	A
244	A
245	T
246	T
247	G
248	A
249	A
250	T
251	G
252	T
253	C
254	T
255	G
256	C
257	A
258	C
259	A
260	G
261	C
262	C
263	A
264	C
265	T
266	T
267	T
268	C
269	C
270	A
271	C
272	A
273	C
274	A
275	G
276	A
277	C
278	A
279	T
280	C
281	A
282	T
283	A
284	A
285	C
286	A
287	A
288	A
289	A
290	A
291	A
292	T
293	T
294	T
295	C
296	C
297	A
298	C
299	C
300	A
301	A
302	A
303	C
304	C
305	C
306	C
307	C
308	C
309	C
310	T
311	C
312	C
313	C
314	C
315	C
316	G
317	C
318	T
319	T
320	C
321	T
322	G
323	G
324	C
325	C
326	A
327	C
328	A
329	G
330	C
331	A
332	C
333	T
334	T
335	A
336	A
337	A
338	C
339	A
340	C
341	A
342	T
343	C
344	T
345	C
346	T
347	G
348	C
349	C
350	A
351	A
352	A
353	C
354	C
355	C
356	C
357	A
358	A
359	A
360	A
361	A
362	C
363	A
364	A
365	A
366	G
367	A
368	A
369	C
370	C
371	C
372	T
373	A
374	A
375	C
376	A
377	C
378	C
379	A
380	G
381	C
382	C
383	T
384	A
385	A
386	C
387	C
388	A
389	G
390	A
391	T
392	T
393	T
394	C
395	A
396	A
397	A
398	T
399	T
400	T
401	T
402	A
403	T
404	C
405	T
406	T
407	T
408	T
409	G
410	G
411	C
412	G
413	G
414	T
415	A
416	T
417	G
418	C
419	A
420	C
421	T
422	T
423	T
424	T
425	A
426	A
427	C
428	A
429	G
430	T
431	C
432	A
433	C
434	C
435	C
436	C
437	C
438	C
439	A
440	A
441	C
442	T
443	A
444	A
445	C
446	A
447	C
448	A
449	T
450	T
451	A
452	T
453	T
454	T
455	T
456	C
457	C
458	C
459	C
460	T
461	C
462	C
463	C
464	A
465	C
466	T
467	C
468	C
469	C
470	A
471	T
472	A
473	C
474	T
475	A
476	C
477	T
478	A
479	A
480	T
481	C
482	T
483	C
484	A
485	T
486	C
487	A
488	A
489	T
490	A
491	C
492	A
493	A
494	C
495	C
496	C
497	C
498	C
499	G
500	C
501	C
502	C
503	A
504	T
505	C
506	C
507	T
508	A
509	C
510	C
511	C
512	A
513	G
514	C
515	A
516	C
517	A
518	C
519	A
520	C
521	A
522	C
523	A
524	C
525	C
526	G
527	C
528	T
529	G
530	C
531	T
532	A
533	A
534	C
535	C
536	C
537	C
538	A
539	T
540	A
541	C
542	C
543	C
544	C
545	G
546	A
547	A
548	C
549	C
550	A
551	A
552	C
553	C
554	A
555	A
556	A
557	C
558	C
559	C
560	C
561	A
562	A
563	A
564	G
565	A
566	C
567	A
568	C
569	C
570	C
571	C
572	C
573	C
574	A
575	C
576	A
577	G
578	T
579	T
580	T
581	A
582	T
583	G
584	T
585	A
586	G
587	C
588	T
589	T
590	A
591	C
592	C
593	T
594	C
595	C
596	T
597	C
598	A
599	A
600	A
601	G
602	C
603	A
604	A
605	T
606	A
607	C
608	A
609	C
610	T
611	G
612	A
613	A
614	A
615	A
616	T
617	G
618	T
619	T
620	T
621	A
622	G
623	A
624	C
625	G
626	G
627	G
628	C
629	T
630	C
631	A
632	C
633	A
634	T
635	C
636	A
637	C
638	C
639	C
640	C
641	A
642	T
643	A
644	A
645	A
646	C
647	A
648	A
649	A
650	T
651	A
652	G
653	G
654	T
655	T
656	T
657	G
658	G
659	T
660	C
661	C
662	T
663	A
664	G
665	C
666	C
667	T
668	T
669	T
670	C
671	T
672	A
673	T
674	T
675	A
676	G
677	C
678	T
679	C
680	T
681	T
682	A
683	G
684	T
685	A
686	A
687	G
688	A
689	T
690	T
691	A
692	C
693	A
694	C
695	A
696	T
697	G
698	C
699	A
700	A
701	G
702	C
703	A
704	T
705	C
706	C
707	C
708	C
709	G
710	T
711	T
712	C
713	C
714	A
715	G
716	T
717	G
718	A
719	G
720	T
721	T
722	C
723	A
724	C
725	C
726	C
727	T
728	C
729	T
730	A
731	A
732	A
733	T
734	C
735	A
736	C
737	C
738	A
739	C
740	G
741	A
742	T
743	C
744	A
745	A
746	A
747	A
748	G
749	G
750	A
751	A
752	C
753	A
754	A
755	G
756	C
757	A
758	T
759	C
760	A
761	A
762	G
763	C
764	A
765	C
766	G
767	C
768	A
769	G
770	C
771	A
772	A
773	T
774	G
775	C
776	A
777	G
778	C
779	T
780	C
781	A
782	A
783	A
784	A
785	C
786	G
787	C
788	T
789	T
790	A
791	G
792	C
793	C
794	T
795	A
796	G
797	C
798	C
799	A
800	C
801	A
802	C
803	C
804	C
805	C
806	C
807	A
808	C
809	G
810	G
811	G
812	A
813	A
814	A
815	C
816	A
817	G
818	C
819	A
820	G
821	T
822	G
823	A
824	T
825	T
826	A
827	A
828	C
829	C
830	T
831	T
832	T
833	A
834	G
835	C
836	A
837	A
838	T
839	A
840	A
841	A
842	C
843	G
844	A
845	A
846	A
847	G
848	T
849	T
850	T
851	A
852	A
853	C
854	T
855	A
856	A
857	G
858	C
859	T
860	A
861	T
862	A
863	C
864	T
865	A
866	A
867	C
868	C
869	C
870	C
871	A
872	G
873	G
874	G
875	T
876	T
877	G
878	G
879	T
880	C
881	A
882	A
883	T
884	T
885	T
886	C
887	G
888	T
889	G
890	C
891	C
892	A
893	G
894	C
895	C
896	A
897	C
898	C
899	G
900	C
901	G
902	G
903	T
904	C
905	A
906	C
907	A
908	C
909	G
910	A
911	T
912	T
913	A
914	A
915	C
916	C
917	C
918	A
919	A
920	G
921	T
922	C
923	A
924	A
925	T
926	A
927	G
928	A
929	A
930	G
931	C
932	C
933	G
934	G
935	C
936	G
937	T
938	A
939	A
940	A
941	G
942	A
943	G
944	T
945	G
946	T
947	T
948	T
949	T
950	A
951	G
952	A
953	T
954	C
955	A
956	C
957	C
958	C
959	C
960	C
961	T
962	C
963	C
964	C
965	C
966	A
967	A
968	T
969	A
970	A
971	A
972	G
973	C
974	T
975	A
976	A
977	A
978	A
979	C
980	T
981	C
982	A
983	C
984	C
985	T
986	G
987	A
988	G
989	T
990	T
991	G
992	T
993	A
994	A
995	A
996	A
997	A
998	A
999	C
1000	T
1001	C
1002	C
1003	A
1004	G
1005	T
1006	T
1007	G
1008	A
1009	C
1010	A
1011	C
1012	A
1013	A
1014	A
1015	A
1016	T
1017	A
1018	G
1019	A
1020	C
1021	T
1022	A
1023	C
1024	G
1025	A
1026	A
1027	A
1028	G
1029	T
1030	G
1031	G
1032	C
1033	T
1034	T
1035	T
1036	A
1037	A
1038	C
1039	A
1040	T
1041	A
1042	T
1043	C
1044	T
1045	G
1046	A
1047	A
1048	C
1049	A
1050	C
1051	A
1052	C
1053	A
1054	A
1055	T
1056	A
1057	G
1058	C
1059	T
1060	A
1061	A
1062	G
1063	A
1064	C
1065	C
1066	C
1067	A
1068	A
1069	A
1070	C
1071	T
1072	G
1073	G
1074	G
1075	A
1076	T
1077	T
1078	A
1079	G
1080	A
1081	T
1082	A
1083	C
1084	C
1085	C
1086	C
1087	A
1088	C
1089	T
1090	A
1091	T
1092	G
1093	C
1094	T
1095	T
1096	A
1097	G
1098	C
1099	C
1100	C
1101	T
1102	A
1103	A
1104	A
1105	C
1106	C
1107	T
1108	C
1109	A
1110	A
1111	C
1112	A
1113	G
1114	T
1115	T
1116	A
1117	A
1118	A
1119	T
1120	C
1121	A
1122	A
1123	C
1124	A
1125	A
1126	A
1127	A
1128	C
1129	T
1130	G
1131	C
1132	T
1133	C
1134	G
1135	C
1136	C
1137	A
1138	G
1139	A
1140	A
1141	C
1142	A
1143	C
1144	T
1145	A
1146	C
1147	G
1148	A
1149	G
1150	C
1151	C
1152	A
1153	C
1154	A
1155	G
1156	C
1157	T
1158	T
1159	A
1160	A
1161	A
1162	A
1163	C
1164	T
1165	C
1166	A
1167	A
1168	A
1169	G
1170	G
1171	A
1172	C
1173	C
1174	T
1175	G
1176	G
1177	C
1178	G
1179	G
1180	T
1181	G
1182	C
1183	T
1184	T
1185	C
1186	A
1187	T
1188	A
1189	T
1190	C
1191	C
1192	C
1193	T
1194	C
1195	T
1196	A
1197	G
1198	A
1199	G
1200	G
1201	A
1202	G
1203	C
1204	C
1205	T
1206	G
1207	T
1208	T
1209	C
1210	T
1211	G
1212	T
1213	A
1214	A
1215	T
1216	C
1217	G
1218	A
1219	T
1220	A
1221	A
1222	A
1223	C
1224	C
1225	C
1226	C
1227	G
1228	A
1229	T
1230	C
1231	A
1232	A
1233	C
1234	C
1235	T
1236	C
1237	A
1238	C
1239	C
1240	A
1241	C
1242	C
1243	T
1244	C
1245	T
1246	T
1247	G
1248	C
1249	T
1250	C
1251	A
1252	G
1253	C
1254	C
1255	T
1256	A
1257	T
1258	A
1259	T
1260	A
1261	C
1262	C
1263	G
1264	C
1265	C
1266	A
1267	T
1268	C
1269	T
1270	T
1271	C
1272	A
1273	G
1274	C
1275	A
1276	A
1277	A
1278	C
1279	C
1280	C
1281	T
1282	G
1283	A
1284	T
1285	G
1286	A
1287	A
1288	G
1289	G
1290	C
1291	T
1292	A
1293	C
1294	A
1295	A
1296	A
1297	G
1298	T
1299	A
1300	A
1301	G
1302	C
1303	G
1304	C
1305	A
1306	A
1307	G
1308	T
1309	A
1310	C
1311	C
1312	C
1313	A
1314	C
1315	G
1316	T
1317	A
1318	A
1319	A
1320	G
1321	A
1322	C
1323	G
1324	T
1325	T
1326	A
1327	G
1328	G
1329	T
1330	C
1331	A
1332	A
1333	G
1334	G
1335	T
1336	G
1337	T
1338	A
1339	G
1340	C
1341	C
1342	C
1343	A
1344	T
1345	G
1346	A
1347	G
1348	G
1349	T
1350	G
1351	G
1352	C
1353	A
1354	A
1355	G
1356	A
1357	A
1358	A
1359	T
1360	G
1361	G
1362	G
1363	C
1364	T
1365	A
1366	C
1367	A
1368	T
1369	T
1370	T
1371	T
1372	C
1373	T
1374	A
1375	C
1376	C
1377	C
1378	C
1379	A
1380	G
1381	A
1382	A
1383	A
1384	A
1385	C
1386	T
1387	A
1388	C
1389	G
1390	A
1391	T
1392	A
1393	G
1394	C
1395	C
1396	C
1397	T
1398	T
1399	A
1400	T
1401	G
1402	A
1403	A
1404	A
1405	C
1406	T
1407	T
1408	A
1409	A
1410	G
1411	G
1412	G
1413	T
1414	C
1415	G
1416	A
1417	A
1418	G
1419	G
1420	T
1421	G
1422	G
1423	A
1424	T
1425	T
1426	T
1427	A
1428	G
1429	C
1430	A
1431	G
1432	T
1433	A
1434	A
1435	A
1436	C
1437	T
1438	A
1439	A
1440	G
1441	A
1442	G
1443	T
1444	A
1445	G
1446	A
1447	G
1448	T
1449	G
1450	C
1451	T
1452	T
1453	A
1454	G
1455	T
1456	T
1457	G
1458	A
1459	A
1460	C
1461	A
1462	G
1463	G
1464	G
1465	C
1466	C
1467	C
1468	T
1469	G
1470	A
1471	A
1472	G
1473	C
1474	G
1475	C
1476	G
1477	T
1478	A
1479	C
1480	A
1481	C
1482	A
1483	C
1484	C
1485	G
1486	C
1487	C
1488	C
1489	G
1490	T
1491	C
1492	A
1493	C
1494	C
1495	C
1496	T
1497	C
1498	C
1499	T
1500	C
1501	A
1502	A
1503	G
1504	T
1505	A
1506	T
1507	A
1508	C
1509	T
1510	T
1511	C
1512	A
1513	A
1514	A
1515	G
1516	G
1517	A
1518	C
1519	A
1520	T
1521	T
1522	T
1523	A
1524	A
1525	C
1526	T
1527	A
1528	A
1529	A
1530	A
1531	C
1532	C
1533	C
1534	C
1535	T
1536	A
1537	C
1538	G
1539	C
1540	A
1541	T
1542	T
1543	T
1544	A
1545	T
1546	A
1547	T
1548	A
1549	G
1550	A
1551	G
1552	G
1553	A
1554	G
1555	A
1556	C
1557	A
1558	A
1559	G
1560	T
1561	C
1562	G
1563	T
1564	A
1565	A
1566	C
1567	A
1568	T
1569	G
1570	G
1571	T
1572	A
1573	A
1574	G
1575	T
1576	G
1577	T
1578	A
1579	C
1580	T
1581	G
1582	G
1583	A
1584	A
1585	A
1586	G
1587	T
1588	G
1589	C
1590	A
1591	C
1592	T
1593	T
1594	G
1595	G
1596	A
1597	C
1598	G
1599	A
1600	A
1601	C
1602	C
1603	A
1604	G
1605	A
1606	G
1607	T
1608	G
1609	T
1610	A
1611	G
1612	C
1613	T
1614	T
1615	A
1616	A
1617	C
1618	A
1619	C
1620	A
1621	A
1622	A
1623	G
1624	C
1625	A
1626	C
1627	C
1628	C
1629	A
1630	A
1631	C
1632	T
1633	T
1634	A
1635	C
1636	A
1637	C
1638	T
1639	T
1640	A
1641	G
1642	G
1643	A
1644	G
1645	A
1646	T
1647	T
1648	T
1649	C
1650	A
1651	A
1652	C
1653	T
1654	T
1655	A
1656	A
1657	C
1658	T
1659	T
1660	G
1661	A
1662	C
1663	C
1664	G
1665	C
1666	T
1667	C
1668	T
1669	G
1670	A
1671	G
1672	C
1673	T
1674	A
1675	A
1676	A
1677	C
1678	C
1679	T
1680	A
1681	G
1682	C
1683	C
1684	C
1685	C
1686	A
1687	A
1688	A
1689	C
1690	C
1691	C
1692	A
1693	C
1694	T
1695	C
1696	C
1697	A
1698	C
1699	C
1700	T
1701	T
1702	A
1703	C
1704	T
1705	A
1706	C
1707	C
1708	A
1709	G
1710	A
1711	C
1712	A
1713	A
1714	C
1715	C
1716	T
1717	T
1718	A
1719	G
1720	C
1721	C
1722	A
1723	A
1724	A
1725	C
1726	C
1727	A
1728	T
1729	T
1730	T
1731	A
1732	C
1733	C
1734	C
1735	A
1736	A
1737	A
1738	T
1739	A
1740	A
1741	A
1742	G
1743	T
1744	A
1745	T
1746	A
1747	G
1748	G
1749	C
1750	G
1751	A
1752	T
1753	A
1754	G
1755	A
1756	A
1757	A
1758	T
1759	T
1760	G
1761	A
1762	A
1763	A
1764	C
1765	C
1766	T
1767	G
1768	G
1769	C
1770	G
1771	C
1772	A
1773	A
1774	T
1775	A
1776	G
1777	A
1778	T
1779	A
1780	T
1781	A
1782	G
1783	T
1784	A
1785	C
1786	C
1787	G
1788	C
1789	A
1790	A
1791	G
1792	G
1793	G
1794	A
1795	A
1796	A
1797	G
1798	A
1799	T
1800	G
1801	A
1802	A
1803	A
1804	A
1805	A
1806	T
1807	T
1808	A
1809	T
1810	A
1811	A
1812	C
1813	C
1814	A
1815	A
1816	G
1817	C
1818	A
1819	T
1820	A
1821	A
1822	T
1823	A
1824	T
1825	A
1826	G
1827	C
1828	A
1829	A
1830	G
1831	G
1832	A
1833	C
1834	T
1835	A
1836	A
1837	C
1838	C
1839	C
1840	C
1841	T
1842	A
1843	T
1844	A
1845	C
1846	C
1847	T
1848	T
1849	C
1850	T
1851	G
1852	C
1853	A
1854	T
1855	A
1856	A
1857	T
1858	G
1859	A
1860	A
1861	T
1862	T
1863	A
1864	A
1865	C
1866	T
1867	A
1868	G
1869	A
1870	A
1871	A
1872	T
1873	A
1874	A
1875	C
1876	T
1877	T
1878	T
1879	G
1880	C
1881	A
1882	A
1883	G
1884	G
1885	A
1886	G
1887	A
1888	G
1889	C
1890	C
1891	A
1892	A
1893	A
1894	G
1895	C
1896	T
1897	A
1898	A
1899	G
1900	A
1901	C
1902	C
1903	C
1904	C
1905	C
1906	G
1907	A
1908	A
1909	A
1910	C
1911	C
1912	A
1913	G
1914	A
1915	C
1916	G
1917	A
1918	G
1919	C
1920	T
1921	A
1922	C
1923	C
1924	T
1925	A
1926	A
1927	G
1928	A
1929	A
1930	C
1931	A
1932	G
1933	C
1934	T
1935	A
1936	A
1937	A
1938	A
1939	G
1940	A
1941	G
1942	C
1943	A
1944	C
1945	A
1946	C
1947	C
1948	C
1949	G
1950	T
1951	C
1952	T
1953	A
1954	T
1955	G
1956	T
1957	A
1958	G
1959	C
1960	A
1961	A
1962	A
1963	A
1964	T
1965	A
1966	G
1967	T
1968	G
1969	G
1970	G
1971	A
1972	A
1973	G
1974	A
1975	T
1976	T
1977	T
1978	A
1979	T
1980	A
1981	G
1982	G
1983	T
1984	A
1985	G
1986	A
1987	G
1988	G
1989	C
1990	G
1991	A
1992	C
1993	A
1994	A
1995	A
1996	C
1997	C
1998	T
1999	A
[truncated: 14,570 more rows]
